# Supplementary material for: Molded Round Window Niche Implant as a Dexamethasone Delivery System in a Cochlear Implant-Trauma Animal Model
Source: Pharmaceutics. 2024 Sep 23;16(9):1236. doi: 10.3390/pharmaceutics16091236 (PMC11434969; doi:10.3390/pharmaceutics16091236)
Supplement: Supplementary file 1 [file pharmaceutics-16-01236-s001.zip]

Archive with 1 entries (1 files):
- Supplementary material-Figure S1.pdf
